# Supplementary material for: The role of transketolase in the immunotherapy and prognosis of hepatocellular carcinoma: a multi-omics approach
Source: Front Immunol. 2025 Mar 31;16:1529029. doi: 10.3389/fimmu.2025.1529029 (PMC11994433; doi:10.3389/fimmu.2025.1529029)
Supplement: Supplementary file 4 [file Table3.csv]

snp	V.df1	z.df1	r.df1	lABF.df1	V.df2	z.df2	r.df2	lABF.df2	internal.sum.lABF	SNP.PP.H4
rs10212420	0.000186847	-56.07497147	0.991169175	1555.952626	0.003392923	-1.384304913	0.921809307	-0.391070697	1555.561555	4.90E-91
rs10433617	0.000205564	5.480585876	0.990293159	12.55516725	0.005790419	-2.117634845	0.873545192	0.924717989	13.47988524	0
rs10433618	0.000205644	5.457110381	0.990289404	12.428167	0.005797147	-2.119833462	0.873416847	0.929006058	13.35717306	0
rs1051483	0.000209598	-40.39606286	0.990104552	805.5392034	0.002656774	-0.474422774	0.937717427	-1.28250751	804.2566959	0
rs1051485	0.000204061	-40.26923346	0.990363433	800.6711041	0.002364002	-0.227337982	0.944197867	-1.418572315	799.2525318	0
rs11130362	0.000177748	-34.2082327	0.991595623	577.7946767	0.002289594	-0.416036046	0.945859168	-1.376225828	576.4184508	0
rs111716390	0.000203145	-40.20227462	0.990406278	798.0353228	0.002389567	-0.23747627	0.943628411	-1.411287046	796.6240357	0
rs1131728	0.000204276	-40.26685324	0.990353409	800.5685744	0.002363875	-0.230001419	0.944200685	-1.418022424	799.150552	0
rs114030816	0.000618865	-27.86228243	0.971336258	375.2514013	0.031029527	-0.93076434	0.563146083	-0.170145221	375.0812561	0
rs11717767	0.000147178	16.19080591	0.993030953	127.6745189	0.001213881	-1.039387729	0.970546784	-1.238222212	126.4362967	0
rs11719464	0.0001464	-16.62385533	0.993067529	134.7326105	0.001206131	1.033991373	0.970729326	-1.246662697	133.4859478	0
rs11720625	0.000137534	29.38512044	0.993484627	426.4128918	0.001121446	-1.003807334	0.972728436	-1.310880598	425.1020112	0
rs12054426	0.000188955	-58.05843112	0.991070425	1667.981696	0.004336723	-0.777797181	0.90218666	-0.889449919	1667.092246	1.34E-42
rs12485313	0.000192782	-16.16222289	0.990891224	127.0697804	0.001092157	-1.582147677	0.973421763	-0.59550085	126.4742796	0
rs12487632	0.000137457	27.36161103	0.993488269	369.374275	0.001118508	-1.260264142	0.972797947	-1.029700607	368.3445744	0
rs12493802	0.000137417	27.9744935	0.993490145	386.221708	0.001103077	-1.216869501	0.973163157	-1.08847373	385.1332343	0
rs12494824	0.000149245	24.74583763	0.992933762	301.5384982	0.001154083	-0.336440813	0.971957018	-1.731999362	299.8064988	0
rs12629312	0.000227096	14.85032881	0.989287301	106.8167222	0.001123383	1.903988734	0.972682632	-0.037044834	106.7796774	0
rs12629909	0.00020371	-40.41050397	0.990379861	806.3275813	0.002377752	-0.214461202	0.943891499	-1.418527485	804.9090538	0
rs12633000	0.000203613	-40.47465538	0.9903844	808.9005526	0.002386147	-0.221336713	0.943704563	-1.415454883	807.4850977	0
rs12633001	0.000203593	-40.4954936	0.990385334	809.736795	0.002386362	-0.220941896	0.943699778	-1.415494894	808.3213001	0
rs13059189	0.000148535	25.22092308	0.992967149	313.3321184	0.001276211	-0.439078941	0.96908119	-1.644780542	311.6873378	0
rs13074156	0.000143475	14.82380344	0.993205115	106.6302102	0.001104273	1.258936041	0.973134842	-1.037292124	105.592918	0
rs13101181	0.00014856	25.1561718	0.992966003	311.7123171	0.001276611	-0.437935387	0.969071796	-1.645115498	310.0672016	0
rs141078441	0.00018887	-59.71359965	0.991074416	1764.584535	0.00407893	-0.497404743	0.907463048	-1.077815228	1763.50672	1
rs146625073	0.000635257	-29.84566126	0.970599375	430.5238766	0.032967665	-1.328275596	0.548188023	0.086343883	430.6102205	0
rs17234092	0.000204138	3.406195539	0.990359825	3.424252564	0.011088511	-0.706563978	0.782954896	-0.568386723	2.855865842	0
rs2035450	0.000146362	-16.40477765	0.993069349	131.139887	0.001215938	1.13986401	0.970498358	-1.131175299	130.0087118	0
rs2242300	0.000204038	-40.26147772	0.990364502	800.3626365	0.002364002	-0.229546904	0.944197867	-1.418095861	798.9445407	0
rs2242301	0.000143379	14.72653477	0.993209622	105.2029714	0.001101709	1.265211497	0.973195546	-1.030667291	104.1723041	0
rs2242302	0.000209612	-40.32290372	0.990103875	802.6152402	0.002655506	-0.476464926	0.937745298	-1.281817688	801.3334225	0
rs2242303	0.000218803	-31.6102623	0.989674445	492.1590825	0.002655733	-0.475078492	0.937740313	-1.282396779	490.8766857	0
rs2242304	0.000203996	-40.12350606	0.990366506	794.8721539	0.002366355	-0.227099488	0.944145408	-1.418155011	793.4539989	0
rs2279320	0.000204144	-40.32859972	0.990359557	803.0374953	0.002364459	-0.225171052	0.944187681	-1.418944225	801.6185511	0
rs2279321	0.000224011	14.69733414	0.989431279	104.5894038	0.00111548	1.553606716	0.97286959	-0.62944535	103.9599584	0
rs2279322	0.000143561	14.51304907	0.993201058	102.1027767	0.00109475	1.310647686	0.973360354	-0.976659444	101.1261172	0
rs2279323	0.000210001	-40.29589964	0.99008573	801.5236782	0.002655867	-0.470888773	0.937737368	-1.284231741	800.2394465	0
rs2306569	0.00014927	24.77188646	0.992932613	302.1786091	0.001169975	-0.36313803	0.971581834	-1.716302474	300.4623066	0
rs2358621	0.000143449	14.76621859	0.993206355	105.7840745	0.001112062	1.097092444	0.972950459	-1.219515276	104.5645593	0
rs28758191	0.000137633	27.38358465	0.99347999	369.9693646	0.001181036	-1.837005546	0.971320884	-0.136888474	369.8324761	0
rs2884495	0.000143444	14.78867477	0.99320658	106.1136732	0.001111109	1.097029097	0.972973026	-1.219986624	104.8936866	0
rs3163	0.000211481	-40.289292	0.990016522	801.207387	0.002655794	-0.469614471	0.937738954	-1.284806235	799.9225807	0
rs34107310	0.000143369	14.66739604	0.993210073	104.3397288	0.001103921	1.260325716	0.973143181	-1.035737271	103.3039915	0
rs35075155	0.000150109	17.29356263	0.992893158	145.9975935	0.001286836	-0.144217437	0.968831803	-1.724103305	144.2734902	0
rs35205801	0.000150371	17.0227358	0.992880827	141.3828112	0.00128853	-0.296711899	0.968792059	-1.69089612	139.6919151	0
rs35495179	0.000148781	25.26792156	0.99295557	314.5073498	0.001207681	-0.242848264	0.970692826	-1.736338039	312.7710118	0
rs35794580	0.000143267	14.60825104	0.993214915	103.4800131	0.001104053	1.25978939	0.973140034	-1.036338843	102.4436742	0
rs3736151	0.000205039	-40.04567294	0.990317683	791.7456809	0.002364449	-0.224328337	0.944187897	-1.41912499	790.3265559	0
rs3736153	0.000204241	-40.24105575	0.990355013	799.5413563	0.002364274	-0.227882231	0.944191799	-1.418401135	798.1229552	0
rs3736154	0.000204053	-40.24123713	0.990363834	799.5552693	0.002364264	-0.227925888	0.944192015	-1.418393677	798.1368756	0
rs3736156	0.000146376	-16.46636801	0.993068667	132.1451009	0.001203181	1.041943789	0.970798832	-1.239800926	130.9053	0
rs3773739	0.000146398	-16.43902641	0.993067643	131.6983113	0.001212962	1.155574889	0.970568441	-1.114817973	130.5834933	0
rs3773740	0.000143449	14.68147282	0.993206355	104.544768	0.001104718	1.25776462	0.973124299	-1.038538737	103.5062293	0
rs3773741	0.000203736	-40.35653234	0.990378659	804.1680686	0.002375656	-0.223027162	0.943938193	-1.417173982	802.7508947	0
rs3773742	0.000203787	-40.36489345	0.990376256	804.5004492	0.002375831	-0.22206083	0.943934284	-1.417342214	803.083107	0
rs3773743	0.000203798	-40.39990754	0.990375722	805.9003863	0.002377157	-0.217486632	0.943904749	-1.418028506	804.4823578	0
rs3773744	0.000146178	-16.26215841	0.993077994	128.827084	0.001222754	1.003574707	0.970337886	-1.270298518	127.5567854	0
rs3773745	0.000146354	-16.38336213	0.993069691	130.7912539	0.001222999	1.00126389	0.970332124	-1.272451987	129.5188019	0
rs3773746	0.000203693	-40.3947562	0.990380662	805.6980628	0.002380045	-0.222017927	0.943840443	-1.416517331	804.2815455	0
rs3773747	0.000142762	-14.79515914	0.993238655	106.2100821	0.001126703	-1.425687592	0.972604096	-0.810230582	105.3998516	0
rs3816767	0.00014348	14.47617775	0.99320489	101.5720945	0.001094419	1.306846624	0.973368191	-0.981641963	100.5904525	0
rs3821691	0.000202897	-40.40732368	0.990417874	806.2293591	0.002380269	-0.222232926	0.943835445	-1.416427884	804.8129312	0
rs3821692	0.000209066	-40.71601967	0.990129441	818.4063511	0.002686484	-0.45549118	0.93706477	-1.285617138	817.120734	0
rs41275535	0.000210369	-40.47827856	0.990068517	808.8031719	0.002655908	-0.470570772	0.937736461	-1.284364935	807.518807	0
rs41275539	0.000210325	-40.41233986	0.990070551	806.1643055	0.002655939	-0.471350013	0.937735782	-1.28401541	804.8802901	0
rs41275541	0.000204078	-40.20426163	0.990362631	798.0814352	0.002364556	-0.229480923	0.944185513	-1.417999801	796.6634354	0
rs41275543	0.000203753	3.800395118	0.990377858	4.830171013	0.005809488	-2.080910522	0.873181548	0.858021029	5.688192042	0
rs41332244	0.000548201	-28.71976663	0.974525791	400.0715712	0.008149467	0.073529483	0.83074647	-0.885933005	399.1856382	0
rs4267636	0.000204127	-40.17218089	0.990360359	796.802877	0.002364011	-0.229437425	0.944197651	-1.418117648	795.3847593	0
rs4687715	0.000146931	16.3577115	0.993042586	130.372575	0.001217661	-1.133832927	0.970457784	-1.137168347	129.2354067	0
rs4687716	0.000149221	24.67909886	0.992934911	299.9011411	0.001152399	-0.342419065	0.971996801	-1.730734555	298.1704065	0
rs4687717	0.000144315	-10.58169831	0.99316562	53.11064407	0.001179002	-0.475288759	0.971368852	-1.666914211	51.44372986	0
rs4687718	0.000267035	43.54417056	0.987426964	933.939461	0.004901526	0.275382833	0.890838318	-1.073683911	932.8657771	0
rs55646281	0.000203801	-40.32320204	0.990375588	802.8341279	0.002364089	-0.228065954	0.944195917	-1.418398377	801.4157295	0
rs56058589	0.00020383	-40.28234421	0.990374253	801.2022782	0.00236406	-0.228929118	0.944196567	-1.418217961	799.7840602	0
rs56998997	0.000203776	-40.33267951	0.99037679	803.2135713	0.002372586	-0.224214317	0.944006576	-1.417531938	801.7960393	0
rs57717562	0.000398054	0.677900688	0.981372964	-1.766075947	0.016343066	0.575349656	0.709936521	-0.501323585	-2.267399532	0
rs58110216	0.000209164	-40.37759723	0.990124844	804.8163304	0.00266447	-0.470668462	0.937548279	-1.28283377	803.5334966	0
rs59145995	0.000205002	5.521584869	0.990319424	12.7775626	0.00578911	-2.142070441	0.87357016	0.970139516	13.74770211	0
rs60084328	0.000203818	-40.30707807	0.990374787	802.1897346	0.00236407	-0.228484401	0.94419635	-1.418312059	800.7714226	0
rs60499054	0.000143501	14.72969814	0.993203876	105.2490451	0.001107472	1.237452184	0.97305911	-1.062038213	104.1870069	0
rs62255988	0.0001456	16.67119712	0.993105145	135.5177773	0.001230971	-1.152981884	0.9701445	-1.110853951	134.4069234	0
rs62255989	0.000204888	3.709701758	0.990324779	4.4952753	0.005829063	-2.121343894	0.872808595	0.932831842	5.428107143	0
rs62255990	0.000188398	-56.52420988	0.991096545	1580.909285	0.004383327	-0.749662798	0.90123933	-0.904282227	1580.005003	2.02E-80
rs62255992	0.000272471	-44.08331162	0.987174284	957.0286774	0.004930666	-0.320323504	0.890260566	-1.059149705	955.9695276	0
rs62255993	0.000202627	4.493990038	0.990430529	7.676752292	0.005812583	-2.038200269	0.873122559	0.781322364	8.458074655	0
rs62255994	0.000204813	4.617512036	0.99032826	8.238327576	0.00582317	-2.040042092	0.872920833	0.784976113	9.023303689	0
rs62255995	0.000273066	-44.26180203	0.987146656	964.7859453	0.00497001	-0.299307927	0.889481673	-1.061444746	963.7245006	0
rs62255996	0.000273089	-44.26797536	0.987145581	965.0546833	0.004970518	-0.298820315	0.889471633	-1.061529485	963.9931538	0
rs62255999	0.000202692	4.637086465	0.990427466	8.323939734	0.005819966	-2.045506084	0.872981883	0.794606852	9.118546585	0
rs62256000	0.000202604	4.61969664	0.990431594	8.244051648	0.005821309	-2.044981815	0.872956301	0.79371799	9.037769638	0
rs62256001	0.000274068	-44.57680459	0.987100086	978.5538312	0.004963132	-0.287235538	0.889617742	-1.065204307	977.4886269	0
rs62256002	0.000272425	-44.5216385	0.987176432	976.2006256	0.004928391	-0.291506713	0.890305642	-1.067201293	975.1334243	0
rs62256003	0.000205045	5.405596603	0.990317415	12.15005928	0.005790023	-2.101384899	0.873552741	0.894760183	13.04481946	0
rs62256006	0.000196014	-57.56780115	0.990739935	1639.340675	0.004326482	-0.303309718	0.902395093	-1.121905031	1638.21877	3.87E-55
rs6768738	0.000209103	-40.47163287	0.990127683	808.5823275	0.002677224	-0.462097449	0.93726808	-1.284373109	807.2979544	0
rs6782597	0.000146381	-16.10482031	0.993068439	126.2978806	0.001206242	1.039135067	0.970726708	-1.24144369	125.0564369	0
rs6787685	0.000204058	-40.22240268	0.990363566	798.8046245	0.002363963	-0.229680424	0.944198734	-1.418074659	797.3865498	0
rs6793684	0.000204064	-40.2023787	0.990363299	798.0069699	0.002364011	-0.2296287	0.944197651	-1.418076194	796.5888937	0
rs6793773	0.000204073	-40.22435494	0.990362898	798.8818884	0.002363992	-0.22958234	0.944198084	-1.418090117	797.4637983	0
rs728910	0.000209245	-40.36259186	0.990121057	804.2136515	0.002640007	-0.454109496	0.938086146	-1.294281738	802.9193697	0
rs7356056	0.000186552	-57.64123177	0.991183001	1644.242973	0.004351104	-0.772788947	0.901894118	-0.891547153	1643.351426	6.56E-53
rs735940	0.000210062	-40.39672957	0.990082884	805.5492839	0.00265599	-0.475412476	0.937734649	-1.282203086	804.2670808	0
rs73840245	0.000205441	-39.43390171	0.990298924	767.6557982	0.002370434	-0.225942806	0.944054533	-1.417591868	766.2382063	0
rs73840248	0.000204038	-40.25517705	0.990364502	800.1114263	0.002364819	-0.230350364	0.944179661	-1.417758791	798.6936675	0
rs73840249	0.000204067	-40.24283874	0.990363165	799.6185941	0.002364468	-0.22477368	0.944187464	-1.419026697	798.1995674	0
rs73840252	0.000204144	-40.25707067	0.990359557	800.1831717	0.002364371	-0.226865715	0.944189631	-1.418600003	798.7645716	0
rs73840256	0.000204073	-40.16513363	0.990362898	796.5244433	0.002364011	-0.231234999	0.944197651	-1.417726706	795.1067166	0
rs73840258	0.000203998	-40.20647212	0.990366372	798.1722818	0.002364002	-0.231295119	0.944197867	-1.417715514	796.7545663	0
rs73840274	0.000203836	-40.28976473	0.990373986	801.4981413	0.002364041	-0.227813267	0.944197	-1.418462442	800.0796788	0
rs73840276	0.000203776	-40.34879159	0.99037679	803.8572898	0.002368516	-0.22604043	0.944097267	-1.417952023	802.4393377	0
rs73840299	0.000272511	-43.92478753	0.987172443	950.1407392	0.004946646	-0.292921897	0.889944036	-1.065203102	949.0755361	0
rs7610113	0.000193978	-16.49817628	0.990835236	132.501438	0.001093717	-1.62661998	0.9733848	-0.525400604	131.9760374	0
rs7612011	0.000204058	-40.26650519	0.990363566	800.5624025	0.002364352	-0.227123719	0.944190065	-1.418548578	799.143854	0
rs7617474	0.000189831	-16.21226747	0.991029433	127.8830039	0.001094763	-1.567748253	0.973360041	-0.616492497	127.2665114	0
rs7625237	0.000167858	-0.049299861	0.992059518	-2.416685047	0.001097074	-1.152906971	0.973305313	-1.164789336	-3.581474384	0
rs7627444	0.000137321	28.18934326	0.993494668	392.2172746	0.001122572	-1.20582424	0.972701814	-1.093307404	391.1239672	0
rs7628245	0.000229692	14.50678297	0.989166151	101.820862	0.001148268	2.070536297	0.972094384	0.294279253	102.1151412	0
rs7630632	0.000137279	28.29302016	0.993496654	395.1268276	0.001114739	-1.179230675	0.972887131	-1.127432282	393.9993953	0
rs7633598	0.000204041	-40.15107496	0.990364368	795.9664228	0.002364498	-0.241763168	0.944186814	-1.415278971	794.5511438	0
rs7633966	0.000134407	-36.74021426	0.993631834	668.0954365	0.002627926	-1.686362368	0.938352011	-0.058906145	668.0365304	0
rs7640493	0.000187063	-57.59788259	0.991159055	1641.728871	0.004361665	-0.76408062	0.901679419	-0.896552076	1640.832319	5.29E-54
rs7646760	0.000192999	-16.44777	0.990881081	131.6824004	0.00108776	-1.596312445	0.973525946	-0.575419124	131.1069813	0
rs7647720	0.000147569	-12.98984178	0.993012573	81.29665811	0.001218164	1.218221201	0.970445952	-1.040665872	80.25599224	0
rs7650103	0.000146366	-16.60164322	0.993069122	134.366269	0.001218282	1.219319331	0.970443158	-1.039321868	133.3269471	0
rs77351539	0.000273555	-44.11022099	0.987123919	958.1530357	0.004940754	-0.32179313	0.890060715	-1.057830254	957.0952055	0
rs78520660	0.000311978	-0.531301202	0.985341881	-1.97230883	0.012529444	0.337796042	0.761477693	-0.673201571	-2.645510401	0
rs79446544	0.000209743	-39.83932332	0.990097783	783.4200839	0.002656454	-0.473349269	0.937724452	-1.283040157	782.1370438	0
rs79453591	0.000634738	-29.5822815	0.970622694	422.9377156	0.032870053	-1.306512374	0.548922343	0.070440361	423.0081559	0
rs79987882	0.000188647	-57.91829573	0.991084841	1659.951409	0.004366461	-0.755799102	0.901581947	-0.901759157	1659.04965	4.31E-46
rs9284890	0.000136628	26.07846828	0.993527278	335.3221692	0.001170447	-0.922655341	0.971570694	-1.366621769	333.9555475	0
rs968702	0.000186809	-57.49081783	0.991170968	1635.641381	0.004365866	-0.759392021	0.901594032	-0.899362985	1634.742018	1.20E-56
rs9820968	0.000132584	-38.05219506	0.993717674	716.9014587	0.002304595	-2.461786186	0.945523761	1.410126625	718.3115853	0
rs9820979	0.000193254	-16.49026011	0.990869109	132.3748178	0.001088644	-1.599046511	0.973505	-0.570797935	131.8040199	0
rs9826552	0.00020245	5.978493868	0.990438784	15.37530394	0.005787573	-2.175992197	0.873599481	1.03407161	16.40937555	0
rs9827244	0.000186628	-57.43111879	0.991179418	1632.254759	0.004375359	-0.75375719	0.901401149	-0.902282347	1631.352476	4.04E-58
rs9830594	0.000201421	6.207387104	0.990486911	16.75500649	0.00578339	-2.192085061	0.873679306	1.06465232	17.81965881	0
rs9830895	0.000202684	6.157192327	0.990427866	16.44961447	0.005780409	-2.180076024	0.87373619	1.041625827	17.49124029	0
rs9846315	0.000196305	6.092877688	0.9907263	16.04915831	0.004111515	-1.644778396	0.906792695	0.040106721	16.08926503	0
rs9850440	0.000202305	6.066903835	0.990445571	15.90244936	0.005776775	-2.185550706	0.873805544	1.051958083	16.95440744	0
rs9858049	0.000269639	-43.68918499	0.987305888	940.0742233	0.004928728	-0.324776476	0.890298964	-1.058043976	939.0161793	0
rs9858133	0.000187178	-57.6472996	0.991153673	1644.542592	0.004347279	-0.775083834	0.901971908	-0.890318549	1643.652274	8.87E-53
rs9864057	0.000204238	-3.594197828	0.990355147	4.076166242	0.005804002	2.081631314	0.87328614	0.859145012	4.935311254	0
rs9879195	0.000181436	-20.64136067	0.991422743	208.8263268	0.004850969	-0.045897925	0.891842487	-1.111143946	207.7151829	0
